# Supplementary material for: Combination of apolipoprotein-A-I/apolipoprotein-A-I binding protein and anti-VEGF treatment overcomes anti-VEGF resistance in choroidal neovascularization in mice
Source: Commun Biol. 2020 Jul 16;3:386. doi: 10.1038/s42003-020-1113-z (PMC7367303; doi:10.1038/s42003-020-1113-z)
Supplement: Supplementary file 1 — Supplementary Data 1 [file 42003_2020_1113_MOESM1_ESM.xlsx]

## Sheet: Fig. 1
Fig. 1b					Fig. 1c						Fig. 1e
Control	AIBP	HDL3	AIBP+HDL3		Control	AIBP	HDL3	AIBP+HDL3	MβCD		Control	AIBP
1.09602	0.280854	0.000224181	0.140293		0.90467	0.25657	0.32232	0.13932	0.23749		1.13767	0.09478
0.241443	0.0542967	0.559287	0.0117919		1.31527	0.76948	1.71255	0.40877	0.07449		1.03705	0.42054
0.432446	0.0187416	0.239515	0.277267		0.78006	0.79362	0.46223	0.54615	0.0492		0.82528	0.66878
0.559556	0.0994468	0.0168136	0.0468539		1.10155	0.74044	0.50381	0.2469	0.11113
0.0845612	0.202525	0.419219	0.0040801		1.17315	0.5246	0.71463	0.32492	0.01463
2.26073	0.161949	1.34325	0.0127335		0.7253	0.41869	1.41847	0.52534	0.15091
0.211672	0.27507	4.73843	0.00959496		0.92926	0.86721
0.0907934	0.0122403	0.136482	0.0458675		0.99427	0.90436
0.66259	0.86395	4.34562	0.0276191		1.07647	1.51281
1.38262	0.0139441	0.0173068	0.00430428		1.00291
0.779837	0.816827	0.0492302	0.0129577		0.82659
0.647705	0.180197	0.980928	0.0502166		1.1705
0.674382	1.34011	1.05347	0.0112987
0.357031	0.290449	2.90055	0.0795395
0.36156	0.122268	0.161455	0.0204005
0.938916	3.1206	1.32931	0.0213869
0.58861	0.221984	0.876414	0.0173068
1.38145	0.218128	0.114108	0.00744282
0.0937078	0.212883	0.655641	0.709937
1.41145	0.0374831	0.561933	0.00215214
0.227768	0.0658196	0.147735	0.0619637
0.0958599	0.0278881	0.258974	0.0994468
0.027395	0.0876997	0.357255	0.203243
0.0564488	0.00121058	0.0530861	0.0261844
0.0576594	0.439664	0.00793602	0.0307577
0.0742488	0.902868	0.0035869	0.194365
0.0557315	0.608069	1.50686	0.0206695
0.939858	0.217187	0.0259602	0.0091466
0.283275	0.0170378	1.52753	0.104289
0.553548	0.0187416	0.789477	0.00479748
0.0675234	0.104289	0.296951	0.00672544
1.59214	0.00143476	0.0297713	0.00529068
1.53856	2.19397	0.151367	0.0816917
0.320265	0.994154	0.25588	0.0384247
1.70239	0.000224181	0.0127335	0.0110297
0.724823	0.656134	0.198938	0.0194589
1.0953	0.18477	0.449752	0.0401284
0.246734	0.149215	4.70646	0.182573
1.34468	0.0196831	0.512927	0.157824
3.97971	0.431504	0.120834	0.0237632
0.0629501	0.197728	0.0338962	0.0886413
0.0417874	0.348826	0.00313854	0.0879239
1.57026	0.0449259	0.312105	0.00793602
0.0564488	0.0189657	1.84344	0.025467
0.434867	2.17353	0.0521446	0.00842922
0.0706171	1.40499	0.153026	0.0045733
0.313988	0.0759078	1.28438	0.131639
0.459841	5.11609	1.16207	0.000493199
0.0946493	0.0627259	0.283993	0.00313854
3.1458	0.703212	0.481721	0.0151547
0.206605	2.05655	0.745986	0.0218801
0.669585	0.432939	0.0125093	0.0638917
0.901657	0.180914	0.297175	0.0384247
0.234942	0.259961	0.0792705	0.00721864
3.31326		0.04107	0.0204005
0.0907934		0.665011	0.00143476
7.41314		0.0420564	0.000941561
2.29822		1.56523	0.0295471
0.162173		0.0221043	0.454057
0.943444		0.0127335	0.0461365
4.50779		1.25793	0.13693
0.32865		0.121327	0.525167
1.99598		0.626318	0.0300403
10.3214		1.42947	0.0367657
0.702001		0.0907934	0.0247496
1.97629		0.00578388	0.0829022
0.0417874		0.00793602	0.0538035
0.0912866		0.123972	0.0139441
1.6784		0.00286952	0.387027
1.01146		0.00242116	0.00959496
1.02442			0.122537
0.493244			0.0848302
0.143655			0.187416
0.0624569			0.0035869
0.407472			0.0146615
0.00385592			0.0100882
0.0525929			0.0357793
1.68535			0.00959496
0.0982811			0.433387
0.423568			0.000941561
5.08416			0.0196831
2.28091			0.0326856
0.919188			0.0915556
0.974695			0.0160962
0.0881929			0.056942
1.81726			0.196786
1.41817
0.00672544
0.339007
0.153295
0.106441
0.0360483

## Sheet: Fig. 2
Fig. 2b							Fig. 2d
8M-Control	8M-AIBP		18M-Control	18M-AIBP			without co-culture	1-mon φM	1-Mon φM+AIBP/Apoa-1	18-Mon φM	18-Mon φM+AIBP/Apoa-1
13.8824	1.91429		18.7778	2.42857			0.02176	0.31538	0.47767	1.02703	0.30953
11	1.76191		9	3.05882			0.44241	0.27633	0.51636	0.90243	0.53488
10.3333	1.44444		15.2727	2.30435			0.32171	0.23056	0.31097	1.07054	0.35123
9.93333	1.69565		22.75	2.72727			0.6578	0.38703	0.62569	0.70309	0.11358
6.81818	1.93103		8.69565	2.91667			0.27069	0.22064	0.36909	1.39359	0.19436
10.8	0.25		133	4			0.24773	0.38479	0.37258	0.90333	0.34898
4.25	0		9.81818	2.18182			0.30252	0.30246		0.68526	0.44227
7.30769	1.6		10	3.36369				0.42779		0.89036	0.40963
6.11111	3.57143		6.6	5.875				0.64612		1.27108	0.34392
5.72222	2.66667		11.9	4.66667				0.64854		1.24865	0.54139
10.68	0.1875		9.28571	4.71429						0.90365	0.31782
4.5	0.25926		14.4	3.4						1.00101	0.48137
5.88889	0.27273		24.8333	4.2						1.58832	0.03666
10.5	0.46667		16.375	4.83333						0.41168
4.875	0.26667		18.1667	3.63636
5.96667	0.83333		67	2.4375
5.81482	0.3913		7.77273	3.72727
5.55172	0.5		23.25	3.59257
8.1	0.48		25.6	2.10526
6.15	0.43333		3.7037	3.30769
3.29412	0.31035		15.5	4.33333
5.57692	1.29231		15.125	4.36842
4.65217	0.2		5.47368	4.13636
7.52632	0.625		10.6667	3.30769
9.4	0.22222		7.16667	5.78571
	0.13333		11.8095	8.25
	2		10.1739	3.6
	1.92308		5.4	1.96429
			10	7.33333
			16	3.81818
			9.33333	3.125
			6.64516	0.8
			7.11765	5.82353
			6.27273	1.72
			8.15	3.875
			7.9	2.5
			9.25	4.92857
			6.33333	2.48
			5.24324	7.61539
			7.42105
			3.95652
			10
			5.65

## Sheet: Fig. 3
Fig. 3a			Fig. 3b			Fig. 3c
WT	Naxe-/-		WT	Naxe-/-		Control	Anti-AIBP
0.85902	2.05105		41.4178	112.989		173.353	490.397
1.31972	1.48444		63.687	313.889		96.024	127.603
0.82126	2.10794		58.015	195.269		80.8095	353.982
	2.34506		138.877	114.705		72.7966	185.854
			156.942	132.617		129.428	221.027
			72.2356	82.3395		59.1991	100.665
			57.8132	101.066		38.2086	412.349
			162.532	584.634		294.56	47.171
			71.2066	183.272		65.8324	255.326
			128.393	184.177		45.2488	136.783
			127.269	367.396		66.7168	259.317
			60.0826	382.415		143.965	69.8245
			57.9317	118.516		179.43	273.707
			47.1946	237.375		56.5105	67.6772
			201.702	46.7308		42.2469	335.05
			69.4318	100.414		85.0513	266.401
			84.6454	139.147		86.0578	69.0934
			151.182	73.5976		33.9342	96.2519
			76.4401	445.893		100.613	212.577
			63.2956	261.741		28.6737	150.565
			72.9116	564.261		29.6314	315.54
			64.6925	242.274		32.4285	102.055
			66.8765	88.6715		81.5515	109.562
			61.2822	610.717		38.5558	222.113
			173.907	62.937		134.367	273.642
			47.4142	149.965		244.858	74.7717
			36.7124	121.084		324.563	92.3601
			318.433	130.592		35.3857	119.245
			146.485	146.046
			132.044	205.708
			75.6564	95.4405
			149.956	144.18
			63.3354	265.724

## Sheet: Fig. 4
Fig. 4d				Fig. 4e				Fig. 4f
Cho-RPE				Photoreceptors				Inner retina
CNV	non-lesion	Non-laser		CNV	non-lesion	Non-laser		CNV	non-lesion	Non-laser
16	5	16		149	324	372		94	195	316
31	5	10		130	336	473		126	202	449
11	12	6		120	388	466		123	224	438
27	19	19		120	276	541		100	197	516

## Sheet: Fig. 5
Fig. 5i				Fig. 5j				Fig. 5k
Cho-RPE				Photoreceptors				Inner retina
CNV	non-lesion	normal		CNV	non-lesion	normal		CNV	non-lesion	normal
16	14	26		36	101	294		121	152	203
15	30	12		39	168	219		98	190	185
24	23	38		73	91	222		175	191	191
23	33	34		52	110	204		182	210	248
12				86				147

## Sheet: Fig. 6
Fig. 6b					Fig. 6c				Fig. 6d				Fig. 6e						Fig. 6f
Control	ApoaI	AIBP	AIBP+apoAI		Control	AIBP-apoAI	anti-VEGF		Control	AIBP-apoAI	anti-VEGF		Control	anti-VEGF (low)	anti-VEGF (high)	AIBP/apoA-I	AIBP/apoA-I+anti-VEGF (low)		Control	Cl2MDP	Cl2MDP+anti-VEGF (low)	Cl2MDP+AIBP/apoA-I+anti-VEGF (low)
142.892	86.4094	68.6555	30.3405		213.479	35.8731	64.5012		140.051	34.5723	62.9153		201.4	191.96	173.004	23.556	59.5781		93.6843	40.3934	43.4723	20.5714
20.0362	65.647	53.6112	195.523		12.6793	27.4087	16.474		188.701	21.173	49.0324		63.8927	97.6385	148.399	95.1085	73.7852		79.2829	75.7322	55.7009	20.7114
41.423	13.0248	66.9523	90.3496		112.957	36.8775	54.7859		136.548	19.2609	105.292		28.3748	132.753	63.7942	68.9783	57.378		66.8047	90.7158	19.3747	69.6962
60.7855	45.7991	198.033	27.6081		32.1735	91.3951	47.65		117.273	21.0159	71.5825		71.7193	155.594	51.769	128.643	46.7947		152.046	67.843	26.2563	22.6365
43.2007	100.453	86.1705	21.6562		169.555	144.882	50.3829		72.2131	25.3167	45.7606		42.9879	103.262	92.265	62.7333	37.69		107.393	75.8854	52.4006	24.671
34.4022	38.9598	203.335	15.192		29.7914	71.5369	113.366		77.0263	46.27	67.8055		36.7174	51.7809	76.838	56.7077	18.8859		168.349	106.401	52.3533	50.6813
156.81	93.2863	70.0117	101.224		33.2651	23.4684	96.4672		52.7971	51.8133	100.695		85.7777	26.7112	78.038	89.2397	48.8386		109.611	34.7951	25.8309	53.0948
93.1584	48.3876	83.6202	48.3434		73.5595	34.4811	74.048		64.9086	38.6892	96.2636		104.454	66.0722	82.0678	50.1536	15.3234		89.731	75.1282	19.7021	35.5165
68.7239	24.0412	22.3414	32.7635		38.5011	47.1449	115.19		46.8451	102.069	30.3455		122.804	67.6902	204.625	134.969	33.444		93.4226	73.5165	38.1489	39.5399
64.54	52.2191	38.155	57.3396		81.3617	34.5195	27.2551		33.9479	24.0998	33.071		108.942	58.3525	86.7506	79.3467	26.299		50.5894	29.3001	78.9266	57.5682
148.798	115.881	67.251	65.5344		123.043	33.538	29.5489		166.454	16.6094	23.6223		114.553	134.727	71.3626	107.485	20.0491		154.633	66.5964	23.9619	57.0394
39.1454	139.496	12.8666	17.553		68.8888	61.1239	90.3488		34.5836	54.3857	64.0532		100.346	221.833	110.533	88.7312	75.2975		150.288	96.9453	34.9755	59.5396
164.522	118.738	56.2356	20.777		127.068	96.004	85.5027		75.9675	85.5774	97.0461		100.415	199.915	87.0115	24.1626	91.3717		118.389	50.8249	49.2824	31.3661
118.207	74.1487	32.1333	58.5774		79.1189	39.2642	50.5108		68.8438	37.5576	59.8551		123.039	58.0764	92.1813	91.4123	101.668		92.5664	57.9455	39.8165	30.6833
97.0772	52.1331	220.931	19.9122		68.32	63.9778	115.604		93.1828	97.4055	14.7106		63.0813	61.8781	164.867	79.143	82.9148		72.094	50.4546	42.9619	35.7204
188.362	28.6471	100.679	23.4078		27.2132	135.716	87.6996		83.5174	27.8183	68.1003		108.768		107.248	122.113	96.143		80.87	107.452	66.2427	47.8493
92.9555	109.773	108.423	63.2511		145.286	29.0576	39.5193		53.0548	35.4945	22.8665		99.6593		58.383	93.1121	104.36		56.6367	79.5595		63.6742
29.3663	33.1315	63.4739	47.6199		162.46	54.0062	22.9473		66.8279	108.25	66.7098		99.0659		112.901	146.57	31.1715		114.8	68.2903		60.2715
127.391	82.6163	27.4045	55.5279		185.511	17.0347	91.5866		148.719	57.4316	98.3996		153.282		79.464	66.4926	29.3049		52.159	65.5353		68.5713
154.175		29.9246	10.2993		256.209	83.2295	23.3916		33.5731	21.1309	33.2763		170.721		92.9962		20.6725		117.996	97.4688		53.9046
82.208		35.553			163.661	69.7533	43.6919		68.3231	20.1359	103.813		94.4962		107.586				52.0872	76.2145		63.1087
215.603		104.706			91.6268	79.2043	26.9438		58.1514	45.2944	44.9853		255.238		43.2657				106.467	55.3762		58.9724
116.219		85.3515			231.532	38.9236	36.1299		61.8083	38.7201	18.8461		104.448		74.3263				120.1	97.7786		86.3536
					55.3558	40.6	7.0259		58.5899	102.267	59.6076		76.2561		88.3106					34.8039		24.052
					125.797	53.672			162.229	85.3751	80.6574		55.2058		96.5557
					39.9459	10.4377			55.2422	67.9051	103.77		107.046		94.9566
					74.3541	30.4983			99.7941	11.7685	90.7182		72.1649
					42.3033	38.9798			123.901	10.9357	155.024		117.614
					34.9833	22.5631			113.977	34.5169	88.6428		69.7063
						26.5975			138.715	76.1328	133.07		191.314
									138.945	76.3598	78.5902		71.1854
									135.835	52.1553	73.5296		76.1529
									144.469	74.8471	42.4293		90.8836
									118.163	67.672	83.691		82.4696
									208.193	90.1986	110.735		44.9611
									201.001	56.8134	42.4981		102.864
									57.6277	58.44	50.5132		77.5105
										39.7357	54.0766		155.557
										38.1439	22.0079		87.8208
										20.3895	80.4017		57.8458
										12.3651	91.7133		52.57
										43.6185	75.1973		142.178
										25.2355	46.1395		114.511
										62.8291
										71.334
										81.6792
										53.0292
